# Supplementary material for: Evaluation of acupuncture for the treatment of pain associated with naturally-occurring osteoarthritis in dogs: a prospective, randomized, placebo-controlled, blinded clinical trial
Source: BMC Vet Res. 2020 Sep 25;16:357. doi: 10.1186/s12917-020-02567-1 (PMC7517673; doi:10.1186/s12917-020-02567-1)
Supplement: Supplementary file 3 — Additional file 3. Individual dog table [file 12917_2020_2567_MOESM3_ESM.xlsx]

## Sheet: Sheet1
Dog Breed	Sex	Age (yrs)	Weight (kg)	Diagnosis	Primary lameness	Group	Medications/Supplements	Changes during the study	Previous Surgeries/Procedures (time prior to enrollment)	Completion Weight (kg)
Entlebucher	MC	11	25.3	Elbow OA	Right front	PA	Galliprant 60mg SID, Welactin 1tsp SID, Dasuquin 60lb dose SID, CBD 40mg BID	excluded due to not following the study protocol	Ex-cap RH 1.5 yrs	25.6
Mixed Breed	FS	13	23.3	Right elbow OA	Right front	AP	Carprofen 50mg BID, Gabapentin 100mg BID, Adequan monthly	went off carprofen for 3 days in the placebo period due to GI upset	None	21.6
Chesapeake	FS	8	27.7	Left hip OA	Left hind	PA	Carprofen 50mg BID, Gabapentin 300mg BID	none	TPLO RH 3 yrs	27.3
Mixed Breed	MC	11	37.5	Bilateral stifle OA	Left hind	AP	Carprofen 75mg BID, Gabapentin 300mg BID, Fish Oil 3,000mg SID, Adequan monthly, Dauquin SID	none	TTA RH 4 yrs and TPLO LH 1.5yrs	36.5
Newfoundland	FS	3	47.5	Bilateral stifle OA, bilateral elbow OA, right shoulder OA	Right hind	AP	Cosequin SID, CBD treats (12mg SID)	none	TPLO LH 8 mos, TPLO RH 6 mos, bilateral elbow arthroscopy 2 yrs	48.4
Labrador Retriever	MC	11	35.1	Left tarsal OA, bilateral forepaw OA	Left hind	PA	Carprofen 150mg SID, Gabapentin 300mg TID, Dasuquin, Salmon Oil 1,000mg SID, Ligaplex II 2 capsules SID	excluded after placebo phase due to development of IBD	Bilateral shoulder arthroscopy 11 yrs	33.3
Labrador Retriever	MC	8	30.8	Bilateral elbow OA, bilateral chronic common calcaneal tendinopathy	Left front	PA	Carprofen 75mg BID, Gabapentin 300mg BID, Glycoflex, Fish oil (unknown dosage), Tumeric (unknown dosage)	none	none	31.6
Labrador Retriever	FS	10	38.2	Bilateral hip OA	Right hind	PA	Carprofen 75mg BID, Gabapentin 300mg BID	none	none	40.3
German Shepherd Dog	MC	10	45	Bilateral stifle OA	Right hind	PA	Galliprant 90mg SID, Gabapentin 300mg AM/600mg PM	none	none	46.8
Mixed Breed	MC	5	24.2	Bilateral hip OA	Right hind	PA	Carprofen 50mg prn, Gabapentin 150mg BID, Fish oil (unknown dosage), Dasuquin	used prn carprofen twice during baseline, six times during placebo, and one time during treatment phases	none	23.9
Siberian Husky	FI	3	21.4	Bilateral hip OA	Right hind	PA	none	none	none	21.8
Australian Shepherd	FS	8	16.4	Left carpus OA and hx left femur fx	Left front	AP	none	course of metronidazole for giardia during treatment phase	Femur fracture repair LH 5 yrs	17.3
Mixed Breed	MC	12	27.5	Bilateral stifle OA	Right hind	AP	Carprofen 75mg prn, Adequan monthly	excluded after treatment phase due to recovery from suspect cervical IVDD	none	27.5
West Highland Terrier*	MC	11	9	Right elbow OA and bilateral MPL	Right front	PA	Galliprant 20mg SID, Gabapentin 100mg BID	none	none	9
Spaniel Mix	MC	12	24.4	Left elbow OA, right shoulder OA	Left front	PA	Carprofen 50mg BID, Gabapentin 200mg BID, Fish oil 1,000mg SID, Dasuquin	none	none	24.1
English Springer Spaniel	MC	7	24.65	Bilateral hip OA	Right hind	PA	Carprofen 50mg BID	none	none	24
Labrador Retriever	MC	10	38.5	Left elbow OA and left forepaw digit 4 OA	Left front	AP	Carprofren 75mg BID, Gabapentin 300mg BID, Adequan monthly, Glucosamine 2,400mg SID, MSM 410mg SID, Krill oil 420mg SID	none	none	38
Labrador Retriever	FS	10	35.25	Bilateral tarsal OA	Right hind	AP	Dasuquin, Welactin	none	none	34.7
Labrador Retriever	MI	12	31.8	Bilateral elbows (R>L); bilateral hips (L>R)	Left hind	AP	Carprofen 50mg BID, Gabapentin 300mg BID, Adequan monthly, Dasuquin, Fish oil	none	none	32.2
Labrador Retriever	FS	12	36	Bilateral forepaw OA (L>R), left elbow OA, bilateral hip OA, bilateral stifle OA	Left front	AP	Gapapentin 300mg BID, Tramadol 100mg BID	none	Bilateral TPLO RH 3.5 yrs and LH 4 yrs	36.1
Border Collie mix	FS	6	19.2	Bilateral hip OA	Right hind	AP	Galliprant 40mg SID, Gabapentin 200mg BID, Fish oil	none	none	18.1
German Shepherd mix	MC	10	43.9	Bilateral hip OA	Right hind	AP	Gabapentin 200mg BID	none	none	43.4
Ausralian Heeler	FS	13	21.8	Left carpal OA	Left front	AP	Fish oil, 1-TDC	none	none	22.2
Mixed Breed	FS	10	35.7	Left elbow OA, bilat stifle OA	Left front	PA	Deramaxx 75mg SID, Gabapentin 300mg AM/600mg PM, Fish oil, Metoprolol 25mg BID	went on antibiotics for skin during placebo phase	none	36.7
Mixed Breed	FS	6	23.9	Bilateral hip OA, left stifle issues	Right hind	PA	Fish oil	none	none	24.4
German Shepherd Dog	MI	1.5	39.4	Bilateral elbow OA	Left front	PA	Carprofen 100mg SID, Gabapentin 400mg BID, Dasuquin Advanced SID, Welactin BID, Adequan monthly	none	none	39.6
Hound	FS	14	42.2	Bilateral hip OA	Left hind	AP	Carprofen 100mg AM/75mg PM, Gabapentin 300mg BID, Amantidine 100mg SID	had two rescue PT treatments (ice, TENS, laser, massage) at the beginning of the placebo phase	none	41.5
Golden Retriever	MC	12	34	Left Elbow OA	Left front	AP	none	none	none	33.2
Mixed Breed	MC	10	32.2	Bilateral stifle OA	Right hind	AP	Carprofen 100mg SID, Adequn monthly	none	none	33.5
Golden Retriever	FS	9	38	Bilateral stifle OA	Left hind	AP	Carprofen 75mg BID, Gabapentin 400mg BID	none	Bilateral TPLO LH 5.5 yrs and RH 5 yrs	38.3
Golden Retriever	MC	4	36.1	Bilateral stifle OA	Left hind	AP	Dasuquin	none	Bilateral TPLO LH 1 yr and RH 8 mos	37.5
Golden Retriever	FS	5	34	Bilateral stifle OA	Left hind	PA	Carprofen 75mg SID, Gabapentin 300mg BID, Adequan monthly, Glucosamine, Fish oil	none	Bilateral TPLO 3 yrs	34
Labrador Retriever	FS	8	35.4	Bilateral hip OA, left MPL	Right hind	PA	Gabapentin 300mg SID, Dasuquin, Fish oil	none	none	34.1
Labrador Retriever	MI	6	30.4	Bilateral elbow OA	Left front	PA	Galliprant 30mg SID, Amantidine 100mg SID, CBD, Welactin, Glucosamine, Adequan q 2 weeks	none	Septic left elbow 1 yr	30.9
Mix	FS	1.5	21.3	Bilateral hip OA	Right hind	AP	Carprofen 75mg 1/2 BID, Dauquin	excluded after placebo phase due to inability to tolerate the acupuncture protocol	none	20.8
German Shepherd mix	FS	14	25	Bilateral elbow OA, right stifle OA	Right hind	PA	Carprofen prn, Dasuquin, Fish oil	received carprofen once during baseline, seven times during placebo, and three times during treatment phases	none	26.2
Average		8.80556	30.8889							30.9556
Median		10
Standard Deviation			8.64558							8.8186
* This patient's enrollment weight was recorded incorrectly at 11kg; therefore, a weight from 4 days after enrollment (9kg) was used.
